# Supplementary material for: Bartonella- and Borrelia-Related Disease Presenting as a Neurological Condition Revealing the Need for Better Diagnostics
Source: Microorganisms. 2024 Jan 19;12(1):209. doi: 10.3390/microorganisms12010209 (PMC10819350; doi:10.3390/microorganisms12010209)
Supplement: Supplementary file 1 [file microorganisms-12-00209-s001.zip]

Archive with 1 entries (1 files):
- microorganisms-2812565-supplementary.pdf
